# Supplementary material for: Antimicrobial Resistance, Serotypes, Virulence Gene Profiles, and Molecular Characterization of Streptococcus suis Isolated from Healthy Pigs in Thailand
Source: Antibiotics (Basel). 2026 Jul 3;15(7):660. doi: 10.3390/antibiotics15070660 (PMC13404316; doi:10.3390/antibiotics15070660)
Supplement: Supplementary file 1 [file antibiotics-15-00660-s001.zip]

Archive with 1 entries (1 files):
- antibiotics-4385011-supplementary.pdf
